# Supplementary material for: Immunogenicity and Protective Efficacy of Five Vaccines Against Highly Pathogenic Avian Influenza Virus H5N1, Clade 2.3.4.4b, in Fattening Geese
Source: Vaccines (Basel). 2025 Apr 11;13(4):399. doi: 10.3390/vaccines13040399 (PMC12031072; doi:10.3390/vaccines13040399)
Supplement: Supplementary file 1 [file vaccines-13-00399-s001.zip]

Archive with 11 entries (11 files):
- Figure S1.pdf
- Table S1 H5 ELISA neu.xlsx
- Table S10 Serology control group.xlsx
- Table S2 NP ELISA neu.xlsx
- Table S3 HI assay neu.xlsx
- Table S4 SNT neu.xlsx
- Table S5 Virus excretion after challenge infection neu.xlsx
- Table S6 Viral organ loads of all challenged groups neu.xlsx
- Table S7 Infectivity of swab samples on LMH cells neu.xlsx
- Table S8 AUC Excretion Data neu.xlsx
- Table S9 Definition of Humane endpoint criteria neu.xlsx
