# Supplementary material for: Immunogenicity and Protective Efficacy of Five Vaccines Against Highly Pathogenic Avian Influenza Virus H5N1, Clade 2.3.4.4b, in Fattening Geese
Source: Vaccines (Basel). 2025 Apr 11;13(4):399. doi: 10.3390/vaccines13040399 (PMC12031072; doi:10.3390/vaccines13040399)
Supplement: Supplementary file 1 [file vaccines-13-00399-s001.zip › Table S1 H5 ELISA neu.xlsx]

## Sheet: Sup_H5
	Supplementary Table S1. H5- ELISA ID Screen® Influenza competitive subtype-specific kit (H5)
	Group	4 weeks after p.i.	3 weeks after b.i.	post HPAIV challenge				Mann Whitney test	#CEVA vs. #Zoe	#CEVA vs. #BI	#Zoe vs. #BI	#CEVA vs. #Avi-1	#Zoe vs. #Avi-1	#BI vs. #Avi-1	#CEVA vs. Avi-2	#Zoe vs. Avi-2	#Avi-1 vs. #Avi-2	Avi-2 vs. #BI
#CEVA	G1:11	57.6696	31.5547	32.3423					ELISA reactivity after prime immunization
	G1:12	70.5015	51.1199	43.9049				P value	0.404	0.0002	0.0011	0.0156	0.0029	<0,0001	0.8126	0.4813	0.1972	0.0029
	G1:13	55.1622	53.722	8.06079				Exact or approximate P value?	Exact	Exact	Exact	Exact	Exact	Exact	Exact	Exact	Exact	Exact
	G1:14	77.8171	58.0369	25.9002				P value summary	ns	***	**	*	**	****	ns	ns	ns	**
	G1:15	72.2419	69.4335	†				Significantly different (P < 0.05)?	No	Yes	Yes	Yes	Yes	Yes	No	No	No	Yes
	G1:16	60.9145	50.9552	48.5629				One- or two-tailed P value?	Two-tailed	Two-tailed	Two-tailed	Two-tailed	Two-tailed	Two-tailed	Two-tailed	Two-tailed	Two-tailed	Two-tailed
	G1:17	64.5428	14.4598	15.2626				Sum of ranks in column A,D	116,5 , 93,50	150 , 60	146 , 64	73,50 , 136,5	67 , 143	154 , 56	101,5 , 108,5	95 , 115	122,5 , 87,50	143 , 67
	G1:18	56.9027	22.365	19.1939				Mann-Whitney U	38.5	5	9	18.5	12	1	46.5	40	32.5	12
	G1:19	58.3186	40.0856	30.8226
	G1:20	68.1711	24.7694	14.1724				Difference between medians
#Zoe	G2:27	58.2891	49.7365	27.552				Median of column A	62,70, n=10	62,70, n=10	58,90, n=10	62,70, n=10	58,90, n=10	71,85, n=10	62,70, n=10	58,90, n=10	71,85, n=10	68,95, n=10
	G2:28	49.41	59.552	21.5725				Median of column D	58,90, n=10	36,65, n=10	36,65, n=10	71,85, n=10	71,85, n=10	36,65, n=10	68,95, n=10	68,95, n=10	68,95, n=10	36,65, n=10
	G2:29	78.2301	59.8155	46.2834				Difference: Actual	-3.8	-26.05	-22.25	9.15	12.95	-35.2	6.25	10.05	-2.9	-32.3
	G2:30	68.1416	36.7918	19.4912				Difference: Hodges-Lehmann	-3.9	-29.6	-24.7	8.05	11.6	-35.95	0.8	3.95	-4.75	-30.75
	G2:31	51.6519	38.6364	49.7853
	G2:32	67.2861	39.888	33.7628					ELISA reactivity after booster immunization
	G2:33	59.528	48.1884	26.2967				P value	0.8534	0.0001	0.0001	0.1655	0.2475	<0,0001	0.5787	0.4359	0.063	0.0089
	G2:34	41.0914	14.5916	23.5877				Exact or approximate P value?	Exact	Exact	Exact	Exact	Exact	Exact	Exact	Exact	Exact	Exact
	G2:35	66.7552	58.2016	43.7463				P value summary	ns	***	***	ns	ns	****	ns	ns	ns	**
	G2:36	57.9351	24.9012	13.6283				Significantly different (P < 0.05)?	No	Yes	Yes	No	No	Yes	No	No	No	Yes
#Avi-1	G3:01	62.6254	57.3781					One- or two-tailed P value?	Two-tailed	Two-tailed	Two-tailed	Two-tailed	Two-tailed	Two-tailed	Two-tailed	Two-tailed	Two-tailed	Two-tailed
	G3:02	70.767	46.2121					Sum of ranks in column A,D	102 , 108	151 , 59	151 , 59	86 , 124	89 , 121	155 , 55	113 , 97	116 , 94	130 , 80	139 , 71
	G3:03	75.8407	55.7642					Mann-Whitney U	47	4	4	31	34	0	42	39	25	16
	G3:04	74.6313	55.6983
	G3:05	72.4484	62.9447					Difference between medians
	G3:06	71.3274	65.448					Median of column A	45,55, n=10	45,55, n=10	44,05, n=10	45,55, n=10	44,05, n=10	55,75, n=10	45,55, n=10	44,05, n=10	55,75, n=10	35,75, n=10
	G3:07	68.7021	45.7181					Median of column D	44,05, n=10	12,15, n=10	12,15, n=10	55,75, n=10	55,75, n=10	12,15, n=10	35,75, n=10	35,75, n=10	35,75, n=10	12,15, n=10
	G3:08	78.7316	58.5639					Difference: Actual	-1.5	-33.4	-31.9	10.2	11.7	-43.6	-9.8	-8.3	-20	-23.6
	G3:09	77.9941	43.9723					Difference: Hodges-Lehmann	0.9	-30.25	-30.05	7.55	7.35	-38.6	-7.9	-7.85	-17.25	-21.35
	G3:10	68.2006	25.4941
#Avi-2	G4:05	40.5605	14.888
	G4:16	74.7788	74.1107					* Statistical analysis performed with the help of the statistical analysis tool GraphPad Prism in version 10.3.1
	G4:17	70.7375	28.7879
	G4:18	32.9794	6.88406
	G4:19	80.0885	42.1607
	G4:20	67.1681	33.0369
	G4:21	70.826	42.7536
	G4:22	77.7876	68.8076
	G4:23	53.0383	20.9157
	G4:25	58.1121	38.5046
#BI	G5:51	37.2365	9.83856
	G5:52	62.6987	7.52361
	G5:53	41.2585	8.5897
	G5:54	17.5478	15.626
	G5:55	36.1012	9.92994
	G5:56	21.278	20.1645
	G5:57	43.0749	14.4076
	G5:58	27.7003	22.2967
	G5:59	11.2553	7.21901
	G5:60	43.6912	21.3524
	H5 ELISA: positive <50% // negative > 60% // 50-60% questionable
	p.i. (prime immunization)
	b.i. (booster immunization)
	† Animal died during challenge, no serum available
	ID Screen® Influenza competitive subtype-specific kit (H5)
		negative
		positive
		questionable
