# Supplementary material for: Immunogenicity and Protective Efficacy of Five Vaccines Against Highly Pathogenic Avian Influenza Virus H5N1, Clade 2.3.4.4b, in Fattening Geese
Source: Vaccines (Basel). 2025 Apr 11;13(4):399. doi: 10.3390/vaccines13040399 (PMC12031072; doi:10.3390/vaccines13040399)
Supplement: Supplementary file 1 [file vaccines-13-00399-s001.zip › Table S10 Serology control group.xlsx]

## Sheet: Tabelle1
	Supplementary Table S10. Serology results on unvaccinated control geese
		week #6 (post-hatching)				week #10 (pre-challenge)				week #13 (post-challenge)
	control animal #	ID-vet NP-ELISA	IV-vet H5-ELISA	HI assay Antigen Clade 2.3.4.4b (A)	SNT Antigen Clade 2.3.4.4b (A)	ID-vet NP-ELISA	IV-vet H5-ELISA	HI assay Antigen Clade 2.3.4.4b (A)	SNT Antigen Clade 2.3.4.4b (A)	ID-vet NP-ELISA	IV-vet H5-ELISA	HI assay Antigen Clade 2.3.4.4b (A)	SNT Antigen Clade 2.3.4.4b (A)
	K61	89.709	87.5287	0	0	87.754	87.6153	0	0	90.429	75.4194	0	0
	K62	84.9085	85.5394	0	0	82.0219	88.8669	0	0	89.769	86.3603	0	0
	K63	87.3687	87.3757	0	0	84.5753	84.7826	0	0	83.7084	82.7133	0	0
	K64	84.9085	87.6817	0	0	100.417	72.4484	0	0	82.9883	86.0686	0	0
	K65	83.4683	75.746	0	0	82.074	69.1041	0	0	83.4683	73.4507	0	0
	K66	91.0891	84.1622	0	0	92.7566	80.5007	0	0	92.1692	81.7138	0	0
	K67	83.7084	82.3259	0	0	100.938	72.3979	0	0	91.8092	70.2372	0	0
	K68	91.5092	92.8845	0	0	96.7692	65.1515	0	0	82.4482	78.8064	0	0
	K69	92.6493	70.3902	0	0	67.6915	65.942	0	0	82.3282	84.3152	0	0
	K70	87.3087	85.8454	0	0	93.851	96.7692	0	0	75.2475	93.6496	0	0
		H5 ELISA: positive <50% // negative > 60% // 50-60% questionable
		ID Screen® Influenza competitive subtype-specific kit (H5)
			negative
			positive
			questionable
		NP ELISA: positive < 45% // negative >50% // 45-50% questionable
		ID Screen® Influenza A Antibody Competition Multi-species
			negative
			positive
			questionable
		HI: positive >1:3 [log2]// negative < 1:3 [log2]
		SNT: positive >1:3 [log2]// negative < 1:3 [log2]
