# Supplementary material for: Immunogenicity and Protective Efficacy of Five Vaccines Against Highly Pathogenic Avian Influenza Virus H5N1, Clade 2.3.4.4b, in Fattening Geese
Source: Vaccines (Basel). 2025 Apr 11;13(4):399. doi: 10.3390/vaccines13040399 (PMC12031072; doi:10.3390/vaccines13040399)
Supplement: Supplementary file 1 [file vaccines-13-00399-s001.zip › Table S2 NP ELISA neu.xlsx]

## Sheet: Supp_NP
	Supplementary Table S2. NP ELISA ID Screen® Influenza A Antibody Competition Multi-species
	Group	4 weeks after p.i.	3 weeks after b.i.	post HPAIV challenge					Mann Whitney test	#CEVA vs. #Zoe	#CEVA vs. #BI	#Zoe vs. #BI	#CEVA vs. #Avi-1	#Zoe vs. #Avi-1	#BI vs. #Avi-1	#CEVA vs. Avi-2	#Zoe vs. Avi-2	#Avi-1 vs. #Avi-2	Avi-2 vs. #BI
#CEVA	G1:11	90.099	93.3038	42						ELISA reactivity after prime immunization
	G1:12	83.3483	87.9625	13.0704					P value	0.0003	0.7259	0.0002	<0,0001	0.754	<0,0001	0.8103	0.0002	<0,0001	0.5787
	G1:13	97.0597	93.7467	10.507					Exact or approximate P value?	Exact	Exact	Exact	Exact	Exact	Exact	Exact	Exact	Exact	Exact
	G1:14	80.438	72.4857	9.85915					P value summary	***	ns	***	****	ns	****	ns	***	****	ns
	G1:15	94.4794	101.694	†					Significantly different (P < 0.05)?	Yes	No	Yes	Yes	No	Yes	No	Yes	Yes	No
	G1:16	90.069	94.2418	15.6901					One- or two-tailed P value?	Two-tailed	Two-tailed	Two-tailed	Two-tailed	Two-tailed	Two-tailed	Two-tailed	Two-tailed	Two-tailed	Two-tailed
	G1:17	90	78.9995	12.5915					Sum of ranks in column A,D	149 , 61	100 , 110	60 , 150	155 , 55	109,5 , 100,5	55 , 155	101,5 , 108,5	60 , 150	55 , 155	97 , 113
	G1:18	90.009	78.6087	9.43662					Mann-Whitney U	6	45	5	0	45.5	0	46.5	5	0	42
	G1:19	93.7294	94.0073	13.8592
	G1:20	93.0093	95.3101	15.662					Difference between medians
#Zoe	G2:27	92.2292	5.44554	9.88732					Median of column A	90,10, n=10	90,10, n=10	12,50, n=10	90,10, n=10	12,50, n=10	11,50, n=10	90,10, n=10	12,50, n=10	11,50, n=10	92,85, n=10
	G2:28	12.6013	7.50391	9.23944					Median of column D	12,50, n=10	92,30, n=10	92,30, n=10	11,50, n=10	11,50, n=10	92,30, n=10	92,85, n=10	92,85, n=10	92,85, n=10	92,30, n=10
	G2:29	8.34083	5.83637	10.3944					Difference: Actual	-77.6	2.2	79.8	-78.6	-1	80.8	2.75	80.35	81.35	-0.55
	G2:30	12.3912	5.96665	10.6479					Difference: Hodges-Lehmann	-77.4	1.65	77.4	-79.05	-1	80.5	0.65	76.2	79.2	2.65
	G2:31	48.1248	8.38979	9.91549
	G2:32	20.5821	5.52371	9.46479						ELISA reactivity after booster immunization
	G2:33	16.8017	5.75821	11.9155					P value	<0,0001	0.8534	<0,0001	<0,0001	0.9843	<0,0001	0.5787	<0,0001	<0,0001	0.7959
	G2:34	7.89079	5.39343	8.76056					Exact or approximate P value?	Exact	Exact	Exact	Exact	Exact	Exact	Exact	Exact	Exact	Exact
	G2:35	6.24062	5.10683	8.84507					P value summary	****	ns	****	****	ns	****	ns	****	****	ns
	G2:36	5.55056	4.87233	8.73239					Significantly different (P < 0.05)?	Yes	No	Yes	Yes	No	Yes	No	Yes	Yes	No
#Avi-1	G3:01	6.60066	5.31527						One- or two-tailed P value?	Two-tailed	Two-tailed	Two-tailed	Two-tailed	Two-tailed	Two-tailed	Two-tailed	Two-tailed	Two-tailed	Two-tailed
	G3:02	16.8917	13.4184						Sum of ranks in column A,D	155 , 55	102 , 108	55 , 155	145 , 45	100,5 , 89,50	45 , 145	97 , 113	55 , 155	45 , 145	109 , 101
	G3:03	12.4212							Mann-Whitney U	0	47	0	0	44.5	0	42	0	0	46
	G3:04	11.0411	5.36738
	G3:05	7.08071	5.39343						Difference between medians
	G3:06	11.9712	15.112						Median of column A	93,50, n=10	93,50, n=10	5,650, n=10	93,50, n=10	5,650, n=10	5,400, n=9	93,50, n=10	5,650, n=10	5,400, n=9	90,35, n=10
	G3:07	10.8311	5.44554						Median of column D	5,650, n=10	90,55, n=10	90,55, n=10	5,400, n=9	5,400, n=9	90,55, n=10	90,35, n=10	90,35, n=10	90,35, n=10	90,55, n=10
	G3:08	14.0414	5.36738						Difference: Actual	-87.85	-2.95	84.9	-88.1	-0.25	85.15	-3.15	84.7	84.95	0.2
	G3:09	8.9709	5.05472						Difference: Hodges-Lehmann	-87.4	1	84.85	-82.8	0	82.7	1.25	84.7	84.1	-0.55
	G3:10	23.4623	7.58207
#Avi-2	G4:05	93.8794	95.3882
	G4:16	95.7096	98.5409						* Statistical analysis performed with the help of the statistical analysis tool GraphPad Prism in version 10.3.1
	G4:17	94.9595	90.2293
	G4:18	93.6994	94.5023
	G4:19	84.0684	89.4997
	G4:20	95.1395	96.6128
	G4:21	91.9892	90.5159
	G4:22	82.3882	85.3048
	G4:23	78.5779	88.0667
	G4:25	88.7789	88.8744
#BI	G5:51	77.5	90.1085
	G5:52	101.594	99.2868
	G5:53	94.7812	91.0388
	G5:54	87.5	87.2248
	G5:55	88.6562	86.9457
	G5:56	79.875	78.1705
	G5:57	97.4688	96.3411
	G5:58	89.75	87.1318
	G5:59	97.9688	96.4341
	G5:60	98.5625	94.6667
	NP ELISA: positive < 45% // negative >50% // 45-50% questionable
	p.i. (prime immunization)
	b.i. (booster immunization)
	ID Screen® Influenza A Antibody Competition Multi-species
		negative
		positive
		questionable
