# Supplementary material for: Immunogenicity and Protective Efficacy of Five Vaccines Against Highly Pathogenic Avian Influenza Virus H5N1, Clade 2.3.4.4b, in Fattening Geese
Source: Vaccines (Basel). 2025 Apr 11;13(4):399. doi: 10.3390/vaccines13040399 (PMC12031072; doi:10.3390/vaccines13040399)
Supplement: Supplementary file 1 [file vaccines-13-00399-s001.zip › Table S3 HI assay neu.xlsx]

## Sheet: Supp_HAH
	Supplementary Table S3. HI assays against homologous and heterologous antigens of all vaccine groups.
	Group	H5N1 A/chicken/DE-NI/AI 4286/2022 (Ag)	H5N1 A/chicken/Ger- SH/AI08298/2021 (Ag)	H5N1 A/chi/Viet/P41-05 (R75/05) (Ag)		NDV Clone 30		H5N1 A/chicken/DE-NI/AI 4286/2022 (Ag)	H5N1 A/chicken/Ger- SH/AI08298/2021 (Ag)	H5N1 A/chi/Viet/P41-05 (R75/05) (Ag)		NDV Clone 30		H5N1 A/chicken/DE-NI/AI 4286/2022 (Ag)	H5N1 A/chicken/Ger- SH/AI08298/2021 (Ag)	H5N1 A/chi/Viet/P41-05 (R75/05) (Ag)		NDV Clone 30
		Clade 2.3.4.4b	Clade 2.3.4.4b	Clade 1		Genotype 2,II		Clade 2.3.4.4b	Clade 2.3.4.4b	Clade 1		Genotype 2,II		Clade 2.3.4.4b	Clade 2.3.4.4b	Clade 1		Genotype 2,II				Mann Whitney test	#CEVA vs. #Zoe	#CEVA vs. #BI	#Zoe vs. #BI	#CEVA vs. #Avi-1	#Zoe vs. #Avi-1	#BI vs. #Avi-1	#CEVA vs. Avi-2	#Zoe vs. Avi-2	#Avi-1 vs. #Avi-2	Avi-2 vs. #BI			Mann Whitney test	#CEVA vs. #Zoe	#CEVA vs. #BI	#Zoe vs. #BI	#CEVA vs. #Avi-1	#Zoe vs. #Avi-1	#BI vs. #Avi-1			Mann Whitney test	#CEVA vs. #Zoe	#CEVA vs. #BI	#Zoe vs. #BI	#CEVA vs. #Avi-1	#Zoe vs. #Avi-1
		4 weeks post p.i.						3 weeks post b.i.						post HPAIV challenge									HI results against homologous antigen (clade 2.3.4.4b) after prime immunization													HI results against clade 1.0 antigen after prime immunization									HI results against NDV antigen after prime immunization
#CEVA	G1:11	0	0	0		0		10	10	8		0		4	7	5		0				P value	0.0157	0.0569	0.0881	>0,9999	0.0116	0.0698	0.2105	<0,0001	0.0325	0.0007			P value	0.0157	0.0569	0.0881	>0,9999	0.0116	0.0698			P value	>0,9999	<0,0001	<0,0001	>0,9999	>0,9999
	G1:12	0	0	0		0		9	9	7		0		8	9	8		0				Exact or approximate P value?	Exact	Exact	Exact	Exact	Exact	Exact	Exact	Exact	Exact	Exact			Exact or approximate P value?	Exact	Exact	Exact	Exact	Exact	Exact			Exact or approximate P value?	Exact	Exact	Exact	Exact	Exact
	G1:13	0	0	0		0		4	4	4		0		11	12	7		0				P value summary	*	ns	ns	ns	*	ns	ns	****	*	***			P value summary	*	ns	ns	ns	*	ns			P value summary	ns	****	****	ns	ns
	G1:14	0	0	0		0		3	3	0		0		8	10	5		0				Significantly different (P < 0.05)?	Yes	No	No	No	Yes	No	No	Yes	Yes	Yes			Significantly different (P < 0.05)?	Yes	No	No	No	Yes	No			Significantly different (P < 0.05)?	No	Yes	Yes	No	No
	G1:15	0	0	0		0		0	0	0		0		†	†	†		†				One- or two-tailed P value?	Two-tailed	Two-tailed	Two-tailed	Two-tailed	Two-tailed	Two-tailed	Two-tailed	Two-tailed	Two-tailed	Two-tailed			One- or two-tailed P value?	Two-tailed	Two-tailed	Two-tailed	Two-tailed	Two-tailed	Two-tailed			One- or two-tailed P value?	Two-tailed	Two-tailed	Two-tailed	Two-tailed	Two-tailed
	G1:16	0	0	0		0		0	0	0		0		8	10	5		0				Sum of ranks in column A,D	73 , 137	81 , 129	126,5 , 83,50	104,5 , 105,5	136 , 74	82 , 128	120 , 90	155 , 55	130 , 80	65 , 145			Sum of ranks in column A,D	73 , 137	81 , 129	126,5 , 83,50	104,5 , 105,5	136 , 74	82 , 128			Sum of ranks in column A,D	105 , 105	55 , 155	55 , 155	105 , 105	105 , 105
	G1:17	0	0	0		0		10	10	6		0		11	12	5		0				Mann-Whitney U	18	26	28.5	49.5	19	27	35	0	25	10			Mann-Whitney U	18	26	28.5	49.5	19	27			Mann-Whitney U	50	0	0	50	50
	G1:18	6	6	5		0		9	9	6		0		8	9	4		0
	G1:19	4	3	6		0		11	11	7		0		10	10	6		0				Difference between medians													Difference between medians									Difference between medians
	G1:20	6	3	5		0		9	9	4		0		11	11	7		0				Median of column A	0,000, n=10	0,000, n=10	5,000, n=10	0,000, n=10	5,000, n=10	0,000, n=10	0,000, n=10	6,000, n=10	1,500, n=10	0,000, n=10			Median of column A	0,000, n=10	0,000, n=10	5,000, n=10	0,000, n=10	5,000, n=10	0,000, n=10			Median of column A	0,000, n=10	0,000, n=10	0,000, n=10	0,000, n=10	0,000, n=10
	arithmetic mean	5.33333	4	5.33333		0		8.125	8.125	5.83333		0		8.77778	10	5.77778		0				Median of column D	5,000, n=10	3,500, n=10	3,500, n=10	0,000, n=10	0,000, n=10	3,500, n=10	0,000, n=10	0,000, n=10	0,000, n=10	6,500, n=10			Median of column D	5,000, n=10	3,500, n=10	3,500, n=10	0,000, n=10	0,000, n=10	3,500, n=10			Median of column D	0,000, n=10	9,000, n=10	9,000, n=10	0,000, n=10	0,000, n=10
	standard deviation (stdv)	0.942809	1.41421	0.471405		0		2.75851	2.75851	1.46249		0		2.14879	1.49071	1.22726		0				Difference: Actual	5	3.5	-1.5	0	-5	3.5	0	-6	-1.5	6.5			Difference: Actual	5	3.5	-1.5	0	-5	3.5			Difference: Actual	0	9	9	0	0
	sum positive	3	1	3		0		7	7	7		0		9	9	9		0				Difference: Hodges-Lehmann	5	3	-1	0	-5	3	0	-6	-1.5	6.5			Difference: Hodges-Lehmann	5	3	-1	0	-5	3			Difference: Hodges-Lehmann	0	9	9	0	0
#Zoe	G2:27	6	3	6		0		7	7	3		0		11	12	8		0
	G2:28	5	5	6		0		8	7	3		0		11	12	10		0					HI results against homologous antigen (clade 2.3.4.4b) after booster immunization													HI results against clade 1.0 antigen after booster immunization									HI results against NDV after booster immunization
	G2:29	6	6	5		0		5	9	4		0		10	12	6		0				P value	0.6696	0.1692	0.002	0.3272	0.0478	0.2417	0.0007	<0,0001	<0,0001	0.0007			P value	0.3301	0.0016	<0,0001	0.0358	0.0591	<0,0001			P value	>0,9999	0.0001	0.0001	>0,9999	>0,9999
	G2:30	5	3	5		0		8	7	3		0		10	10	6		0				Exact or approximate P value?	Exact	Exact	Exact	Exact	Exact	Exact	Exact	Exact	Exact	Exact			Exact or approximate P value?	Exact	Exact	Exact	Exact	Exact	Exact			Exact or approximate P value?	Exact	Exact	Exact	Exact	Exact
	G2:31	4	3	5		0		6	4	0		0		11	12	5		0				P value summary	ns	ns	**	ns	*	ns	***	****	****	***			P value summary	ns	**	****	*	ns	****			P value summary	ns	***	***	ns	ns
	G2:32	4	3	6		0		10	9	3		0		8	10	6		0				Significantly different (P < 0.05)?	No	No	Yes	No	Yes	No	Yes	Yes	Yes	Yes			Significantly different (P < 0.05)?	No	Yes	Yes	Yes	No	Yes			Significantly different (P < 0.05)?	No	Yes	Yes	No	No
	G2:33	5	3	5		0		6	7	0		0		7	6	7		0				One- or two-tailed P value?	Two-tailed	Two-tailed	Two-tailed	Two-tailed	Two-tailed	Two-tailed	Two-tailed	Two-tailed	Two-tailed	Two-tailed			One- or two-tailed P value?	Two-tailed	Two-tailed	Two-tailed	Two-tailed	Two-tailed	Two-tailed			One- or two-tailed P value?	Two-tailed	Two-tailed	Two-tailed	Two-tailed	Two-tailed
	G2:34	5	3	6		0		5	4	0		0		7	8	7		0				Sum of ranks in column A,D	111 , 99	123,5 , 86,50	144 , 66	118,5 , 91,50	131 , 79	120,5 , 89,50	145 , 65	155 , 55	155 , 55	65 , 145			Sum of ranks in column A,D	118 , 92	65 , 145	55 , 155	130 , 80	129,5 , 80,50	55 , 155			Sum of ranks in column A,D	105 , 105	60 , 150	60 , 150	105 , 105	105 , 105
	G2:35	5	5	7		0		8	8	4		0		9	11	11		0				Mann-Whitney U	44	31.5	11	36.5	24	34.5	10	0	0	10			Mann-Whitney U	37	10	0	25	25.5	0			Mann-Whitney U	50	5	5	50	50
	G2:36	6	5	7		0		7	6	4		0		9	11	8		0
	arithmetic mean	5.1	3.9	5.8		0		7	6.8	3.42857		0		9.3	10.4	7.4		0				Difference between medians													Difference between medians									Difference between medians
	standard deviation (stdv)	0.7	1.13578	0.748331		0		1.48324	1.66132	0.5		0		1.48661	1.90788	1.8		0				Median of column A	9,000, n=10	9,000, n=10	7,000, n=10	9,000, n=10	7,000, n=10	5,000, n=10	9,000, n=10	7,000, n=10	5,000, n=10	0,000, n=10			Median of column A	4,000, n=10	4,000, n=10	3,000, n=10	4,000, n=10	3,000, n=10	0,000, n=10			Median of column A	0,000, n=10	0,000, n=10	0,000, n=10	0,000, n=10	0,000, n=10
	sum positive	10	4	10		0		10	10	3		0		10	10	10		0				Median of column D	7,000, n=10	4,500, n=10	4,500, n=10	5,000, n=10	5,000, n=10	4,500, n=10	0,000, n=10	0,000, n=10	0,000, n=10	4,500, n=10			Median of column D	3,000, n=10	8,000, n=10	8,000, n=10	0,000, n=10	0,000, n=10	8,000, n=10			Median of column D	0,000, n=10	10,00, n=10	10,00, n=10	0,000, n=10	0,000, n=10
#Avi-1	G3:01	0	0	0		0		4	4	0		0										Difference: Actual	-2	-4.5	-2.5	-4	-2	-0.5	-9	-7	-5	4.5			Difference: Actual	-1	4	5	-4	-3	8			Difference: Actual	0	10	10	0	0
	G3:02	0	0	0		0		5	5	0		0										Difference: Hodges-Lehmann	-1	-4	-3	-2.5	-2	-1	-9	-7	-5	4.5			Difference: Hodges-Lehmann	-1	4	6	-4	-3	7			Difference: Hodges-Lehmann	0	10	10	0	0
	G3:03	0	0	0		0		5	3	0		0
	G3:04	0	0	0		0		8	9	0		0
	G3:05	0	0	0		0		6	7	0		0										* Statistical analysis performed with the help of the statistical analysis tool GraphPad Prism in version 10.3.1
	G3:06	0	0	3		0		3	3	0		0
	G3:07	0	0	3		0		5	5	0		0
	G3:08	7	4	6		0		3	3	0		0
	G3:09	5	3	5		0		8	8	4		0
	G3:10	5	3	5		0		6	6	3		0
	arithmetic mean	5.66667	3.33333	4.4		0		5.3	5.3	3.5		0
	standard deviation (stdv)	0.942809	0.471405	1.2		0		1.67631	2.05183	0.5		0
	sum positive	3	1	3		0		8	7	1		0
#Avi-2	G4:05	0	0			10		0	0			11
	G4:16	0	0			9		0	0			6
	G4:17	0	0			7		0	0			11
	G4:18	0	0			7		0	0			11
	G4:19	0	0			7		0	0			8
	G4:20	0	0			7		0	0			11
	G4:21	0	0			7		0	0			10
	G4:22	0	0			7		0	0			10
	G4:23	0	0			11		0	0			11
	G4:25	0	0			11		0	0			10
	arithmetic mean					8.3						9.9
	standard deviation (stdv)					1.67631						1.57797
	sum positive	0	0	0		10		0	0	0		10
#BI	G5:51	7	7	8		11		5	4	9		10
	G5:52	6	6	6		7		5	5	10		10
	G5:53	5	5	7		6		7	7	10		10
	G5:54	5	5	9		11		5	5	6		9
	G5:55	4	4	5		3		4	4	10		10
	G5:56	0	0	7		10		6	6	8		9
	G5:57	3	3	5		8		4	4	8		10
	G5:58	3	3	6		10		4	4	6		10
	G5:59	3	3	7		11		5	5	7		10
	G5:60	3	3	4		5		3	3	7		5
	arithmetic mean	4.33333	4.33333	6.75		8.2		4.875	4.875	8.1		9.33333
	standard deviation (stdv)	1.41421	1.41421	1.29904		2.71293		1.16592	1.16592	1.51327		1.56347
	sum positive	5	5	10		9		9	9	10		10
	Positive ctrl. #1	10	11	10		0		11	11	7		0		9	11	11		0
	Positive ctrl. #2	11	11	10		0		11	11	11		0		10	11	11		0
	Positive ctrl. #3	3	6	10		0		6	7	7		0		9	9	6		0
	Positive ctrl. #4	7	7	8		0		7	7	7		0		9	9	9		0
	HI: positive >1:3 [log2]// negative < 1:3 [log2]
	p.i. (prime immunization)
	b.i. (booster immunization)
		positive
	Positive ctrl. #1	TV ND1 08/15 NS157 Gelb 33 (AR2487_14 H5N8 day 28 pvac)
	Positive ctrl. #2	TV ND1 08/15 NS157 Rot 24 (AR2487_14 H5N8 day 28 pvac)
	Positive ctrl. #3	NS 160 Grün 25 (NIBERG_14 H5N1 day 28 pvac)
	Positive ctrl. #4	TV 07/23 Hühnerseren Endblut vom 4.1.24,
		gepoolt aus 397(A8),358(A4), 393(A4)
[truncated: 5 more columns]
