# Supplementary material for: Immunogenicity and Protective Efficacy of Five Vaccines Against Highly Pathogenic Avian Influenza Virus H5N1, Clade 2.3.4.4b, in Fattening Geese
Source: Vaccines (Basel). 2025 Apr 11;13(4):399. doi: 10.3390/vaccines13040399 (PMC12031072; doi:10.3390/vaccines13040399)
Supplement: Supplementary file 1 [file vaccines-13-00399-s001.zip › Table S4 SNT neu.xlsx]

## Sheet: Supp_SNT
	Supplementary Table S4. SNT results of all five vaccine groups against a clade 2.3.4.4b homologous antigen
	Group	H5N1 A/chicken/DE-NI/AI 4286/2022 (Ag)	H5N1 A/chicken/DE-NI/AI 4286/2022 (Ag)	H5N1 A/chicken/DE-NI/AI 4286/2022 (Ag)				Mann Whitney test	#CEVA vs. #Zoe	#CEVA vs. #BI	#Zoe vs. #BI	#CEVA vs. #Avi-1	#Zoe vs. #Avi-1	#BI vs. #Avi-1	#CEVA vs. #Avi-2	#Zoe vs. #Avi-2	#Avi-1 vs. #Avi-2	#BI vs. #Avi-2
		4 weeks post p.i.	3 weeks post b.i.	post HPAIV challenge					SNT results against homologous antigen (clade 2.3.4.4b) after prime immunization
	Positive ctrl.	6	6	7				P value	<0,0001	<0,0001	0.0235	<0,0001	0.0235	>0,9999	>0,9999	<0,0001	<0,0001	<0,0001
#CEVA	G1:11	0	8	7				Exact or approximate P value?	Exact	Exact	Exact	Exact	Exact	Exact	Exact	Exact	Exact	Exact
	G1:12	0	8	9				P value summary	****	****	*	****	*	ns	ns	****	****	****
	G1:13	0	4	11				Significantly different (P < 0.05)?	Yes	Yes	Yes	Yes	Yes	No	No	Yes	Yes	Yes
	G1:14	0	4	8				One- or two-tailed P value?	Two-tailed	Two-tailed	Two-tailed	Two-tailed	Two-tailed	Two-tailed	Two-tailed	Two-tailed	Two-tailed	Two-tailed
	G1:15	0	0	†				Sum of ranks in column A,D	55 , 155	55 , 155	133 , 77	55 , 155	133 , 77	105 , 105	105 , 105	155 , 55	155 , 55	155 , 55
	G1:16	0	3	9				Mann-Whitney U	0	0	22	0	22	50	50	0	0	0
	G1:17	0	10	11
	G1:18	0	9	10				Difference between medians
	G1:19	0	6	9				Median of column A	0,000, n=10	0,000, n=10	3,500, n=10	0,000, n=10	3,500, n=10	2,000, n=10	0,000, n=10	3,500, n=10	2,000, n=10	2,000, n=10
	G1:20	0	7	11				Median of column D	3,500, n=10	2,000, n=10	2,000, n=10	2,000, n=10	2,000, n=10	2,000, n=10	0,000, n=10	0,000, n=10	0,000, n=10	0,000, n=10
	arithmetic mean	0	6.55556	9.44444				Difference: Actual	3.5	2	-1.5	2	-1.5	0	0	-3.5	-2	-2
	standard deviation (stdv)	0	2.31474	1.34256				Difference: Hodges-Lehmann	3.5	2	-1	2	-1	0	0	-3.5	-2	-2
	sum positive	0	8	9
	Positive ctrl.	6	6	7					SNT results against homologous antigen (clade 2.3.4.4b) after booster immunization
#Zoe	G2:27	2	5	11				P value	0.8068	0.0604	0.0002	0.1404	0.0015	0.4857	0.0002	<0,0001	<0,0001	<0,0001
	G2:28	3	7	11				Exact or approximate P value?	Exact	Exact	Exact	Exact	Exact	Exact	Exact	Exact	Exact	Exact
	G2:29	4	7	11				P value summary	ns	ns	***	ns	**	ns	***	****	****	****
	G2:30	5	6	10				Significantly different (P < 0.05)?	No	No	Yes	No	Yes	No	Yes	Yes	Yes	Yes
	G2:31	4	5	10				One- or two-tailed P value?	Two-tailed	Two-tailed	Two-tailed	Two-tailed	Two-tailed	Two-tailed	Two-tailed	Two-tailed	Two-tailed	Two-tailed
	G2:32	3	6	7				Sum of ranks in column A,D	108,5 , 101,5	129,5 , 80,50	150,5 , 59,50	124,5 , 85,50	145,5 , 64,50	114,5 , 95,50	149 , 61	155 , 55	153 , 57	152,5 , 57,50
	G2:33	2	5	6				Mann-Whitney U	46.5	25.5	4.5	30.5	9.5	40.5	6	0	2	2.5
	G2:34	5	6	8
	G2:35	4	7	8				Difference between medians
	G2:36	3	6	8				Median of column A	6,500, n=10	6,500, n=10	6,000, n=10	6,500, n=10	6,000, n=10	4,000, n=10	6,500, n=10	6,000, n=10	4,000, n=10	3,500, n=10
	arithmetic mean	3.5	6	9				Median of column D	6,000, n=10	3,500, n=10	3,500, n=10	4,000, n=10	4,000, n=10	3,500, n=10	0,000, n=10	0,000, n=10	0,000, n=10	0,000, n=10
	standard deviation (stdv)	1.0247	0.774597	1.73205				Difference: Actual	-0.5	-3	-2.5	-2.5	-2	-0.5	-6.5	-6	-4	-3.5
	sum positive	5	10	10				Difference: Hodges-Lehmann	-0.5	-3	-2	-2	-2	-1	-6	-6	-4	-3
#Avi-1	Positive ctrl.	6	5
	G3:01	3	4
	G3:02	2	2					* Statistical analysis performed with the help of the statistical analysis tool GraphPad Prism in version 10.3.1
	G3:03	3	5
	G3:04	3	5
	G3:05	2	4
	G3:06	3	4
	G3:07	2	4
	G3:08	2	2
	G3:09	2	6
	G3:10	2	5
	arithmetic mean	2.4	4.1
	standard deviation (stdv)	0.489898	1.22066
	sum positive	0	8
	Positive ctrl.	6	5
#Avi-2	G4:05	0	0
	G4:16	0	0
	G4:17	0	0
	G4:18	0	0
	G4:19	0	0
	G4:20	0	0
	G4:21	0	0
	G4:22	0	0
	G4:23	0	0
	G4:25	0	0
	arithmetic mean	0	0
	standard deviation (stdv)	0	0
	sum positive	0	0
	Positive ctrl.	5	5
#BI	G5:51	3	4
	G5:52	2	5
	G5:53	2	5
	G5:54	2	3
	G5:55	2	3
	G5:56	3	3
	G5:57	2	3
	G5:58	2	3
	G5:59	3	5
	G5:60	3	4
	arithmetic mean	2.4	3.8
	standard deviation (stdv)	0.489898	0.87178
	sum positive	0	5
	SNT: positive >1:3 [log2]// negative < 1:3 [log2]
	p.i. (prime immunization)
	b.i. (booster immunization)
		negative
		positive
	Positive ctrl.	Chicken sera vaccinated with inactivated antigen: H5N1 hp A/chicken/Ger- SH/AI08298/2021
