# Supplementary material for: Immunogenicity and Protective Efficacy of Five Vaccines Against Highly Pathogenic Avian Influenza Virus H5N1, Clade 2.3.4.4b, in Fattening Geese
Source: Vaccines (Basel). 2025 Apr 11;13(4):399. doi: 10.3390/vaccines13040399 (PMC12031072; doi:10.3390/vaccines13040399)
Supplement: Supplementary file 1 [file vaccines-13-00399-s001.zip › Table S5 Virus excretion after challenge infection neu.xlsx]

## Sheet: Sup_5
	Supplementary Table S5. Virus excretion of all challenged groups
	Oropharyngeal shedding per day (DPI) in VE/mL	2	3	4	5	7	10	14			Oropharyngeal shedding per day (DPI) in Cq-values	2	3	4	5	7	10	14
#CEVA	G1:11	72181.7	17112.8	7356.51	3865.25	4438.99	15749.1	N/A			G1:11	33.23	35.31	36.53	37.46	37.26	35.43	N/A
	G1:12	N/A	23364.7	19517.4	N/A	12885.5	26281.5	N/A			G1:12	N/A	34.86	35.12	N/A	35.72	34.69	N/A
	G1:13	176243	457980	1.04347e+06	377310	136432	6960.33	N/A			G1:13	31.94	30.56	29.37	30.84	32.31	36.61	N/A
	G1:14	4924.52	112400	256094	128194	16994.8	30392.2	N/A			G1:14	37.11	32.59	31.4	32.4	35.32	34.48	N/A
	G1:15	1.05989e+07	2.38591e+08	186275	N/A	N/A	N/A	N/A			G1:15	26.02	21.52	31.86	X	X	X	N/A
	G1:16	27395.7	300277	896113	80076.8	33950.6	10184.1	N/A			G1:16	34.63	31.17	29.59	33.08	34.32	36.06	N/A
	G1:17	N/A	16303.6	29562.5	N/A	7459.04	20771.6	N/A			G1:17	N/A	35.38	34.52	N/A	36.51	35.03	N/A
	G1:18	N/A	28955.1	52502.8	8867.79	N/A	12191.6	N/A			G1:18	N/A	34.55	33.69	36.26	N/A	35.8	N/A
	G1:19	10689.5	45401.5	16530.8	33253	39807.9	88835.5	N/A			G1:19	35.99	33.9	35.36	34.35	34.09	32.93	N/A
	G1:20	3.32e+07	1.93519e+07	1.97228e+06	143203	15004.4	5655.49	N/A			G1:20	24.37	25.15	28.45	32.24	35.5	36.91	N/A
	mean	6.29863e+06	2.58945e+07	447970	110681	33371.7	24113.5				mean	31.8986	31.499	32.589	33.8043	35.1287	35.3267
#Zoe	G2:27	17593.1	16877.6	10113.9	9307.92	9307.92	N/A	N/A			G2:27	35.27	35.33	36.07	36.19	36.19	N/A	N/A
	G2:28	10326	10913.8	20486.1	1.4051e+06	56264.6	20065.2	N/A			G2:28	36.04	35.96	35.05	28.94	33.59	35.08	N/A
	G2:29	N/A	13155.8	15749.1	14696.2	N/A	N/A	N/A			G2:29	N/A	35.69	35.43	35.53	N/A	N/A	N/A
	G2:30	1.32026e+06	427360	8566.22	67355.6	9053.81	26647.8	N/A			G2:30	29.03	30.66	36.31	33.33	36.23	34.67	N/A
	G2:31	4001.33	123835	359468	153464	43254.7	4890.56	N/A			G2:31	37.41	32.45	30.91	32.14	33.97	37.12	N/A
	G2:32	2811.47	4438.99	9243.74	3508.35	4856.83	N/A	N/A			G2:32	37.92	37.26	36.2	37.6	37.13	N/A	N/A
	G2:33	N/A	81756.6	10184.1	11777	N/A	27019.2	N/A			G2:33	N/A	33.05	36.06	35.85	N/A	34.65	N/A
	G2:34	17593.1	30603.2	41783.7	N/A	10397.7	N/A	N/A			G2:34	35.27	34.47	34.02	N/A	36.03	N/A	N/A
	G2:35	580.391	1340.8	11695.8	7057.33	9974.84	N/A	N/A			G2:35	40.2	38.99	35.86	36.59	36.09	N/A	N/A
	G2:36	2176.39	34662.8	16303.6	4377.97	42956.4	N/A	N/A			G2:36	38.29	34.29	35.38	37.28	33.98	N/A	N/A
	mean	171918	74494.4	50359.5	186294	23258.4	19655.7				mean	36.1788	34.815	35.129	34.8278	35.4012	35.38
#control	GK:61	679438	1.00977e+07	813370							GK:61	29.99	26.09	29.73
	GK:62	3.70214e+06	7.40893e+07	2.03485e+08							GK:62	27.54	23.21	21.75
	GK:63	3.65125e+06	8.93098e+07	9.68706e+06							GK:63	27.56	22.94	26.15
	GK:64	5.84526e+06	3.61388e+08	1.97579e+07							GK:64	26.88	20.92	25.12
	GK:65	3.05545e+07	1.04532e+07	5.8963e+07							GK:65	24.49	26.04	23.54
	GK:66	847852	8.62725e+07	N/A							GK:66	29.67	22.99	X
	GK:67	374708	1.14575e+08	30182.6							GK:67	30.85	22.58	34.49
	GK:68	2.02764e+06	3.86594e+07	1.58332e+07							GK:68	28.41	24.15	25.44
	GK:69	6.23193e+07	5.00291e+08	N/A							GK:69	23.46	20.45	X
	GK:70	7.70933e+06	1.8058e+07	2.6105e+08							GK:70	26.48	25.25	21.39
	mean	1.17711e+07	1.30319e+08	7.12024e+07							mean	27.533	23.462	25.9513
	Cloacal shedding per day (DPI) in VE/mL	2	3	4	5	7	10	14			Cloacal shedding per day (DPI) in Cq-values	2	3	4	5	7	10	14
#CEVA	G1:11	N/A	N/A	16994.8	N/A	8332.36	124694	N/A			G1:11	N/A	N/A	35.32	N/A	36.35	32.44	N/A
	G1:12	N/A	1135.63	109332	11615.1	5463.15	N/A	N/A			G1:12	N/A	39.23	32.63	35.87	36.96	N/A	N/A
	G1:13	N/A	1277.4	52140.7	1436.87	97872.6	N/A	N/A			G1:13	N/A	39.06	33.7	38.89	32.79	N/A	N/A
	G1:14	2499.44	11065.9	14696.2	14798.2	42366	152.649	N/A			G1:14	38.09	35.94	35.53	35.52	34	42.13	N/A
	G1:15	980464	2.7684e+06	1.65338e+08	X	X	X	X			G1:15	29.46	27.96	22.05	X	X	X	X
	G1:16	N/A	N/A	34423.7	78431.5	11941.1	N/A	N/A			G1:16	N/A	N/A	34.3	33.11	35.83	N/A	N/A
	G1:17	N/A	N/A	5501.09	N/A	16994.8	146.441	N/A			G1:17	N/A	N/A	36.95	N/A	35.32	42.19	N/A
	G1:18	N/A	1467.01	4790.08	N/A	20344.8	14098.5	N/A			G1:18	N/A	38.86	37.15	N/A	35.06	35.59	N/A
	G1:19	N/A	1616.25	10469.9	N/A	7459.04	164.722	N/A			G1:19	N/A	38.72	36.02	N/A	36.51	42.02	N/A
	G1:20	64616.3	18723.6	70698.6	359468	124694	5097.89	N/A			G1:20	33.39	35.18	33.26	30.91	32.44	37.06	N/A
	mean	349193	400527	1.65657e+07	93150	37274.2	24059.1				mean	33.6467	36.4214	33.691	34.86	35.0289	38.5717
#Zoe	G2:27	N/A	1650.15	81192.8	12024	333121	N/A	N/A			G2:27	N/A	38.69	33.06	35.82	31.02	N/A	N/A
	G2:28	N/A	1805.48	2284.41	52.9518	N/A	N/A	N/A			G2:28	N/A	38.56	38.22	43.66	N/A	N/A	N/A
	G2:29	N/A	N/A	7993.48	N/A	27.0623	61560.9	N/A			G2:29	N/A	N/A	36.41	N/A	44.63	33.46	N/A
	G2:30	5097.89	N/A	55491.3	31245.2	292.546	77353.5	N/A			G2:30	37.06	N/A	33.61	34.44	41.19	33.13	N/A
	G2:31	N/A	N/A	3.7798e+06	7.46038e+07	1.4954e+06	240631	N/A			G2:31	N/A	N/A	27.51	23.2	28.85	31.49	N/A
	G2:32	N/A	4563.57	18466.3	50367.5	N/A	48.7323	N/A			G2:32	N/A	37.22	35.2	33.75	N/A	43.78	N/A
	G2:33	242302	8566.22	10254.8	N/A	29767.8	65065	N/A			G2:33	31.48	36.31	36.05	N/A	34.51	33.38	N/A
	G2:34	1135.63	3919.12	N/A	11455.5	419.248	39807.9	N/A			G2:34	39.23	37.44	N/A	35.89	40.67	34.09	N/A
	G2:35	N/A	4288.02	124694	N/A	48654.6	N/A	N/A			G2:35	N/A	37.31	32.44	N/A	33.8	N/A	N/A
	G2:36	N/A	2.93118e+07	26832.8	244.374	160.225	N/A	N/A			G2:36	N/A	24.55	34.66	41.45	42.06	N/A	N/A
	mean	82845.3	4.19094e+06	456334	1.06727e+07	238480	80744.6				mean	35.9233	35.7257	34.1289	35.4586	37.0913	34.8883
#control	GK:61	105613	436324	57843.8							GK:61	32.68	30.63	33.55
	GK:62	4.31092e+06	78431.5	132707							GK:62	27.32	33.11	32.35
	GK:63	4113.63	N/A	52867.4							GK:63	37.37	N/A	33.68
	GK:64	61988.3	2.93118e+07	3.50898e+07							GK:64	33.45	24.55	24.29
	GK:65	N/A	629639	265110							GK:65	N/A	30.1	31.35
	GK:66	10542.6	109332	N/A							GK:66	36.01	32.63	X
	GK:67	70211.1	2.37746e+06	1.52676e+06							GK:67	33.27	28.18	28.82
	GK:68	32796	9.4226e+06	2.10275e+07							GK:68	34.37	26.19	25.03
	GK:69	8685.6	559759	N/A							GK:69	36.29	30.27	X
	GK:70	1616.25	29974.5	298206							GK:70	38.72	34.5	31.18
	mean	511832	4.77282e+06	7.30635e+06							mean	34.3867	30.0178	30.0312
	N/A	not applicable
	X	dead
