# Supplementary material for: Immunogenicity and Protective Efficacy of Five Vaccines Against Highly Pathogenic Avian Influenza Virus H5N1, Clade 2.3.4.4b, in Fattening Geese
Source: Vaccines (Basel). 2025 Apr 11;13(4):399. doi: 10.3390/vaccines13040399 (PMC12031072; doi:10.3390/vaccines13040399)
Supplement: Supplementary file 1 [file vaccines-13-00399-s001.zip › Table S6 Viral organ loads of all challenged groups neu.xlsx]

## Sheet: Sup_6
	Supplementary Table S6. Viral organ loads
	Viral organ loads in VE/mL	brain	lungs	liver	kidney	heart	fat
#CEVA	G1:11	N/A	N/A	N/A	N/A	N/A	N/A
	G1:12	N/A	N/A	N/A	N/A	N/A	N/A
	G1:13	N/A	N/A	N/A	N/A	N/A	N/A
	G1:14	N/A	N/A	N/A	N/A	N/A	N/A
	G1:15	1.99304e+08	4.67671e+09	5.62747e+08	7.89904e+08	2.18065e+08	N/A
	G1:16	N/A	N/A	N/A	N/A	N/A	N/A
	G1:17	N/A	N/A	N/A	N/A	N/A	N/A
	G1:18	N/A	N/A	N/A	N/A	N/A	N/A
	G1:19	N/A	N/A	N/A	N/A	N/A	N/A
	G1:20	N/A	N/A	N/A	N/A	N/A	N/A
#Zoe	G2:27	N/A	N/A	N/A	N/A	N/A	N/A
	G2:28	N/A	N/A	N/A	N/A	N/A	N/A
	G2:29	N/A	N/A	N/A	N/A	N/A	N/A
	G2:30	N/A	N/A	N/A	N/A	N/A	N/A
	G2:31	N/A	N/A	N/A	N/A	N/A	N/A
	G2:32	N/A	N/A	N/A	N/A	N/A	N/A
	G2:33	N/A	N/A	N/A	N/A	N/A	N/A
	G2:34	N/A	N/A	N/A	N/A	N/A	N/A
	G2:35	N/A	N/A	N/A	N/A	N/A	N/A
	G2:36	N/A	N/A	N/A	N/A	N/A	N/A
#control	GK:61	2.42346e+09	7.00992e+07	9.11832e+07	2.42733e+06	4.13559e+06	5.35187e+07
	GK:62	5.3709e+09	6.00932e+06	2.71634e+07	1.32943e+06	1.64752e+06	X
	GK:63	4.54904e+09	5.24191e+07	1.50338e+09	1.40038e+08	1.78098e+07	3.05545e+07
	GK:64	4.61243e+09	4.76635e+08	1.6794e+09	3.63252e+07	1.42975e+08	5.6565e+07
	GK:65	3.00331e+09	4.05062e+06	1.27763e+07	540722	4.10707e+06	X
	GK:66	5.29708e+09	1.2799e+08	1.92868e+09	3.12508e+08	5.03766e+08	X
	GK:67	4.97724e+09	8.31907e+06	1.73236e+07	2.01365e+06	842005	1.11823e+06
	GK:68	3.25757e+08	2.77825e+08	8.40663e+08	5.61749e+07	2.35312e+08	7.00992e+07
	GK:69	2.78813e+10	4.7579e+07	1.85024e+09	1.61654e+07	8.76302e+08	X
	GK:70	4.97724e+09	4.20068e+07	4.63623e+08	1.93519e+07	2.44852e+07	2.74931e+06
	Viral organ loads in Cq-values	brain	lungs	liver	kidney	heart	fat
#CEVA	G1:11	N/A	N/A	N/A	N/A	N/A	N/A
	G1:12	N/A	N/A	N/A	N/A	N/A	N/A
	G1:13	N/A	N/A	N/A	37.1	N/A	N/A
	G1:14	N/A	N/A	N/A	N/A	N/A	N/A
	G1:15	21.78	17.22	20.28	19.79	21.65	N/A
	G1:16	N/A	N/A	N/A	38.28	N/A	N/A
	G1:17	N/A	N/A	N/A	N/A	N/A	N/A
	G1:18	N/A	N/A	N/A	N/A	N/A	N/A
	G1:19	N/A	N/A	N/A	N/A	N/A	N/A
	G1:20	N/A	N/A	N/A	N/A	N/A	N/A
#Zoe	G2:27	N/A	N/A	N/A	N/A	N/A	N/A
	G2:28	N/A	N/A	N/A	N/A	N/A	N/A
	G2:29	N/A	N/A	N/A	N/A	N/A	N/A
	G2:30	N/A	N/A	N/A	N/A	N/A	N/A
	G2:31	N/A	N/A	N/A	N/A	N/A	N/A
	G2:32	N/A	N/A	N/A	N/A	N/A	N/A
	G2:33	N/A	N/A	N/A	N/A	N/A	N/A
	G2:34	N/A	N/A	N/A	N/A	N/A	N/A
	G2:35	N/A	N/A	N/A	N/A	N/A	N/A
	G2:36	N/A	N/A	N/A	N/A	N/A	N/A
#control	GK:61	18.17	23.29	22.91	28.15	27.38	23.68
	GK:62	17.02	26.84	24.66	29.02	28.71	X
	GK:63	17.26	23.71	18.86	22.29	25.27	24.49
	GK:64	17.24	20.52	18.7	24.24	22.26	23.6
	GK:65	17.86	27.41	25.75	30.32	27.39	X
	GK:66	17.04	22.42	18.5	21.13	20.44	X
	GK:67	17.13	26.37	25.31	28.42	29.68	29.27
	GK:68	21.07	21.3	19.7	23.61	21.54	23.29
	GK:69	14.64	23.85	18.56	25.41	19.64	X
	GK:70	17.13	24.03	20.56	25.15	24.81	27.97
