# Supplementary material for: Immunogenicity and Protective Efficacy of Five Vaccines Against Highly Pathogenic Avian Influenza Virus H5N1, Clade 2.3.4.4b, in Fattening Geese
Source: Vaccines (Basel). 2025 Apr 11;13(4):399. doi: 10.3390/vaccines13040399 (PMC12031072; doi:10.3390/vaccines13040399)
Supplement: Supplementary file 1 [file vaccines-13-00399-s001.zip › Table S7 Infectivity of swab samples on LMH cells neu.xlsx]

## Sheet: Sup_7
	Supplementary Table S7. Recovery of infectious vorus from oropharyngeal swab samples on LMH cells
	Oropharyngeal shedding per day (DPI) in VE/mL	2	3	4
#CEVA	G1:15	1.05989e+07	2.38591e+08	186275
		HA: 1:32	HA: 1:32
#control	GK:61	679438	1.00977e+07	813370
		HA: 1:32
	GK:62	3.70214e+06	7.40893e+07	2.03485e+08
		HA: 1:32
	GK:63	3.65125e+06	8.93098e+07	9.68706e+06
		HA: 1:32
	GK:64	5.84526e+06	3.61388e+08	1.97579e+07
		HA: 1:64	HA: 1:16	HA: 1:32
	GK:65	3.05545e+07	1.04532e+07	5.8963e+07
		HA: 1:16
	GK:67	374708	1.14575e+08	30182.6
			HA: 1:32	HA: 1:16
	GK:68	2.02764e+06	3.86594e+07	1.58332e+07
		HA: 1:32
	GK:69	6.23193e+07	5.00291e+08	N/A
		HA: 1:32	HA: 1:64
	GK:70	7.70933e+06	1.8058e+07	2.6105e+08
		HA: 1:16	HA: 1:64	HA: 1:64
		CPE on LMH cells during first passage
	HA	HA-Titer (log2) according to standard HA protocols20
