# Supplementary material for: Immunogenicity and Protective Efficacy of Five Vaccines Against Highly Pathogenic Avian Influenza Virus H5N1, Clade 2.3.4.4b, in Fattening Geese
Source: Vaccines (Basel). 2025 Apr 11;13(4):399. doi: 10.3390/vaccines13040399 (PMC12031072; doi:10.3390/vaccines13040399)
Supplement: Supplementary file 1 [file vaccines-13-00399-s001.zip › Table S8 AUC Excretion Data neu.xlsx]

## Sheet: Tabelle1
	Supplementary Table S8. Total virus shedding per animal in a period of up to 4 dpi or 14 dpi measured by the area under the curve (AUC)
	Area under the curve (AUC) per animal/group					Statistical evaluation
	groups	animal number	AUC 4 dpi	AUC 14 dpi		Mann Whitney test	#CEVA vs. #control	#Zoe vs. #control	#CEVA vs. #Zoe (4 dpi)	#CEVA vs. #Zoe (14 dpi)
	#CEVA*	#11	129064	204759		P value	0.0003	<0,0001	0.1823	0.3333
		#12	33123.4	167081		Exact or approximate P value?	Exact	Exact	Exact	Exact
		#13	1244080	2697220		P value summary	***	****	ns	ns
		#14	247834	717032		Significantly different (P < 0.05)?	Yes	Yes	No	No
		#15				One- or two-tailed P value?	Two-tailed	Two-tailed	Two-tailed	Two-tailed
		#16	789427	1.47812e+06		Sum of ranks in column A,C	47 , 106	55 , 116	107 , 83	7 , 3
		#17	31084.8	137214		Mann-Whitney U	2	0	28	0
		#18	55206.5	137430
		#19	69701.1	538290		Difference between medians
		#20	7.01381e+07	71396348		Median of column A	129064, n=9	47202, n=10	129064, n=9	47081809, n=2
	#Zoe	#27	48324.5	90613.5		Median of column C	107391241, n=8	107391241, n=8	47202, n=10	3436426, n=2
		#28	36646	2.36543e+06		Difference: Actual	107262177	107344039	-81862	-43645383
		#29	21030.5	50949		Difference: Hodges-Lehmann	99586017	106181192	-49925	-43645383
		#30	2.41204e+06	2.63326e+06
		#31	309570	844756
		#32	13277.5	35304
		#33	86849	204173
		#34	77884.5	124772
		#35	8059	49430
		#36	46079	168188
	#control	#61	11523574
		#62	181384849
		#63	99630182
		#64	380034351
		#65	85766452
		#66	NA
		#67	115152299
		#68	49617507
		#69	NA
		#70	160146889
	(*for the analysis of group #CEVA, the seronegative non-responder that succumbed to infection, was excluded)
