# Supplementary material for: Immunogenicity and Protective Efficacy of Five Vaccines Against Highly Pathogenic Avian Influenza Virus H5N1, Clade 2.3.4.4b, in Fattening Geese
Source: Vaccines (Basel). 2025 Apr 11;13(4):399. doi: 10.3390/vaccines13040399 (PMC12031072; doi:10.3390/vaccines13040399)
Supplement: Supplementary file 1 [file vaccines-13-00399-s001.zip › Table S9 Definition of Humane endpoint criteria neu.xlsx]

## Sheet: Tabelle2
	Supplementary Table S9. Definition of Humane endpoint criteria
	Table 1: Clinical condition and the resulting clinical score
		General condition	Appetite	Central nervous symptoms
	0	Attentive, curious, getting up immediately, move with the group	Eats offered food	None
	1	mild depression, general state of tiredness, stands up hesitantly but independently; eyes almond-shaped	eats offered food hesitantly	animals show a slight tremor (this is mostly noticeable in the wings) but otherwise move inconspicuously
	2	Drowsy, but gets up immediately when approached, lies down quickly, sometimes closes eyes / “sleeps” while standing	Does not eat offered food	Opisthotonus; flaccid paralysis of one limb
	3	Somnolence, cannot be persuaded to get up, keeps eyes closed	Does not eat, no interest in food
